# Supplementary material for: ZmCaM2-1, a Calmodulin Gene, Negatively Regulates Drought Tolerance in Transgenic Arabidopsis Through the ABA-Independent Pathway
Source: Int J Mol Sci. 2025 Feb 27;26(5):2156. doi: 10.3390/ijms26052156 (PMC11900298; doi:10.3390/ijms26052156)
Supplement: Supplementary file 1 [file ijms-26-02156-s001.zip › Supplementary Table S1.xlsx]

## Sheet: Table S1
Table S1. Primers used in this study
Gene name	Forward primer sequence (5'–3')	Reverse primer sequence (5'–3')
ZmCaM2-1-Cloning	CCATGGCAACCCGAGCGGGGATCTG	GTGATGATGGCCAAGTGAGATATGC
ZmCaM2-1-Q	CCTTCAGCCTCTTCGACAAG	CCATCAGCATCAACCTCATTG
pCAMBIA1302-ZmCaM2-1	ACTCTTGACCATGGTAGATCTATGGCGGACCAGCTCAC	AAGTTCTTCTCCTTTACTAGTTGACTTGGCCATCATCACCTTCACG
pET-29b-ZmCaM2-1	TTAGAAGGAGATATACATATGATGGCGGACCAGCTCAC	ACGGAGCTCGAATTCGGATCCTGACTTGGCCATCATCACCTTCACG
pCAMBIA3301-4Myc-ZmCaM2-1	CGGGGGACTCTTGACCATGGCAATGGCGGACCAGCTCAC	ACCGTTAATTAACCCCACGTGGCACTTGGCCATCATCACCTTCACG
AtRAB18	CGAATGGCATCCTTTCTCAATC	GTCACCGAGAGTGCGGATATG
AtERD10	TCTCTGAACCAGAGTCGTTT	CTTCTTCTCACCGTCTTCAC
AtMYB2	TGCTCGTTGGAACCACATCG	ACCACCTATTGCCCCAAAGAGA
AtRD29	TAATCGGAAGACACGACAGG	GATGTTTAGGAAAGTAAAGGCTAG
AtCOR47	CTTGGCATTGGTGCAACTCC	TCTTTCGTCTTGGCGTGTCA
ZmTUB	CTACCTCACGGCATCTGCTATGT	GTCACACACACTCGACTTCACG
ACTIN2	GGTAACATTGTGCTCAGTGGTGG	AACGACCTTAATCTTCATGCTGC
35S:: ZmCaM2-1-GFP	ACAGCCCAAGCTTGCATGCCTGCAGATGGCGGACCAGCTCA	CCTCGCCCTTGCTCACCATGGATCCCTTGGCCATCATCACCTTC
